# Supplementary material for: Investigation of the Genomic and Pathogenic Features of the Potentially Zoonotic Streptococcus parasuis
Source: Pathogens. 2021 Jul 2;10(7):834. doi: 10.3390/pathogens10070834 (PMC8308872; doi:10.3390/pathogens10070834)
Supplement: Supplementary file 1 [file pathogens-10-00834-s001.zip]

Archive with 3 entries (2 files):
- supple 6.28/
- supple 6.28/Supplemental Material table S1.pdf
- supple 6.28/Supplemental Material table S2.pdf
